# Supplementary material for: A systematic identification and analysis of scientists on Twitter
Source: PLoS One. 2017 Apr 11;12(4):e0175368. doi: 10.1371/journal.pone.0175368 (PMC5388341; doi:10.1371/journal.pone.0175368)
Supplement: S1 Data — (TXT) [file pone.0175368.s008.txt]

actuary
actuaries
operations research analyst
operations research analysts
political anthropologist
political anthropologists
anthropologist
anthropologists
archaeologist
archaeologists
archeologist
archeologists
research archeologist
research archeologists
astrobiologist
astrobiologists
astronomer
astronomers
astrophysicist
astrophysicists
bacteriologist
bacteriologists
biochemist
biochemists
physical biochemist
physical biochemists
clinical biochemist
clinical biochemists
bioinformatician
bioinformaticians
marine biologist
marine biologists
molecular biologist
molecular biologists
evolutionary biologist
evolutionary biologists
biologist
biologists
wildlife biologist
wildlife biologists
biophysicist
biophysicists
biopsychologist
biopsychologists
biostatistician
biostatisticians
biotechnologist
biotechnologists
botanist
botanists
biological chemist
biological chemists
atmospheric chemist
atmospheric chemists
organic chemist
organic chemists
analytical chemist
analytical chemists
inorganic chemist
inorganic chemists
physical chemist
physical chemists
chemist
chemists
climatologist
climatologists
criminologist
criminologists
crystallographer
crystallographers
demographer
demographers
ecologist
ecologists
econometrician
econometricians
economist
economists
political economist
political economists
embryologist
embryologists
entomologist
entomologists
epidemiologist
epidemiologists
ethnologist
ethnologists
ethonoarcheologist
ethonoarcheologists
genealogist
genealogists
geneticist
geneticists
geochemist
geochemists
geodesist
geodesists
geographer
geographers
geologist
geologists
geomorphologist
geomorphologists
geophysicist
geophysicists
geoscientist
geoscientists
geropsychologist
geropsychologists
glaciologist
glaciologists
herpetologist
herpetologists
historian
historians
historiographer
historiographers
horticulturist
horticulturists
hydrogeologist
hydrogeologists
hydrologist
hydrologists
ichthyologist
ichthyologists
immunochemist
immunochemists
immunologist
immunologists
lepidopterist
lepidopterists
limnologist
limnologists
linguist
linguists
malariologist
malariologists
mammalogist
mammalogists
mathematician
mathematicians
meteorologist
meteorologists
microbiologist
microbiologists
mineralogist
mineralogists
mycologist
mycologists
neuropsychologist
neuropsychologists
neuroscientist
neuroscientists
nutritionist
nutritionists
oceanographer
oceanographers
ornithologist
ornithologists
osteologist
osteologists
paleobotanist
paleobotanists
paleontologist
paleontologists
pathologist
pathologists
petrologist
petrologists
pharmacoepidemiologist
pharmacoepidemiologists
pharmacologist
pharmacologists
physicist
physicists
nuclear physicist
nuclear physicists
applied physicist
applied physicists
health physicist
health physicists
molecular physicist
molecular physicists
plant physiologist
plant physiologists
physiologist
physiologists
protohistorian
protohistorians
developmental psychologist
developmental psychologists
psychologist
psychologists
educational psychologist
educational psychologists
vocational psychologist
vocational psychologists
management psychologist
management psychologists
evolutionary psychologist
evolutionary psychologists
experimental psychologist
experimental psychologists
clinical psychologist
clinical psychologists
forensic psychologist
forensic psychologists
health psychologist
health psychologists
comparative psychologist
comparative psychologists
counseling psychologist
counseling psychologists
industrial and organizational psychologist
industrial and organizational psychologists
school psychologist
school psychologists
human resources psychologist
human resources psychologists
behavioral psychologist
behavioral psychologists
child psychologist
child psychologists
engineering psychologist
engineering psychologists
social psychologist
social psychologists
sports psychologist
sports psychologists
industrial-organizational psychologist
industrial-organizational psychologists
abnormal psychologist
abnormal psychologists
medical psychologist
medical psychologists
sport psychologist
sport psychologists
cognitive psychologist
cognitive psychologists
psychopharmacologist
psychopharmacologists
psychophysicist
psychophysicists
rheologist
rheologists
materials scientist
materials scientists
earth scientist
earth scientists
political scientist
political scientists
library scientist
library scientists
mathematical scientist
mathematical scientists
arboreal scientist
arboreal scientists
physical scientist
physical scientists
soil scientist
soil scientists
computer research scientist
computer research scientists
environmental scientist
environmental scientists
conservation scientist
conservation scientists
management scientist
management scientists
biological scientist
biological scientists
food scientist
food scientists
space scientist
space scientists
plant scientist
plant scientists
agricultural scientist
agricultural scientists
life scientist
life scientists
animal scientist
animal scientists
military scientist
military scientists
social scientist
social scientists
medical scientist
medical scientists
information scientist
information scientists
computer scientist
computer scientists
atmospheric scientist
atmospheric scientists
communication scientist
communication scientists
optical scientist
optical scientists
information research scientist
information research scientists
seismologist
seismologists
sociologist
sociologists
family sociologist
family sociologists
rural sociologist
rural sociologists
statistician
statisticians
stratigrapher
stratigraphers
toxicologist
toxicologists
virologist
virologists
volcanologist
volcanologists
zoologist
